# Supplementary material for: A Comparative Analysis of Usual- and Gastric-Type Cervical Adenocarcinoma in a Japanese Population Reveals Distinct Clinicopathological and Molecular Features with Prognostic and Therapeutic Insights
Source: Int J Mol Sci. 2025 Aug 1;26(15):7469. doi: 10.3390/ijms26157469 (PMC12347983; doi:10.3390/ijms26157469)
Supplement: Supplementary file 1 [file ijms-26-07469-s001.zip]

Archive with 1 entries (1 files):
- ijms-3775165-supplementary.pdf
